# Supplementary material for: Role clarity deficiencies can wreck agile teams
Source: PeerJ Comput Sci. 2019 Dec 16;5:e241. doi: 10.7717/peerj-cs.241 (PMC7924487; doi:10.7717/peerj-cs.241)
Supplement: Supplemental Information 3 [file peerj-cs-05-241-s003.xlsx]

## Sheet: Tabelle1
32-item list for the article "Role clarity deficiencies can wreck agile teams."
No	Item	Guide questions/description	Answer
Domain 1: Research team and reflexivity
Personal Characteristics
1.	Interviewer/facilitator	Which author/s conducted the interview or focus group?	Helena Barke
2.	Credentials	What were the researcher's credentials? E.g. PhD, MD	M.A., Dipl.-Ing.
3.	Occupation	What was their occupation at the time of the study?	Researcher and lecturer at the Hochschule für Technik und Wirtschaft Berlin (University of Applied Sciences)
4.	Gender	Was the researcher male or female?	female
5.	Experience and training	What experience or training did the researcher have?	Helena Barke: Theoretical and pracitcal expierence in qualitative research during the master degree study programm "gender and diversity competence" (sociology), including a master thesis. Additionally, training in interviewing technique and grounded theory. Besides that, Diploma in Engineering, industrial imaging technology and work expierence in the software development area.
Relationship with participants
6.	Relationship established	Was a relationship established prior to study commencement?	A personal network of Helena Barke from the mentoring program for students of the HTW University of Applied Science Berlin helped to get access to the companies.
7.	Participant knowledge of the interviewer	What did the participants know about the researcher? e.g. personal goals, reasons for doing the research	Participants only knew that it was a PhD thesis about "Diversity in Scrum Teams".
8.	Interviewer characteristics	What characteristics were reported about the interviewer/facilitator? e.g. Bias, assumptions, reasons and interests in the research topic	Nothing more to avoid biases. See also interview guideline.
Domain 2: study design
Theoretical framework
9.	Methodological orientation and Theory	What methodological orientation was stated to underpin the study? e.g. grounded theory, discourse analysis, ethnography, phenomenology, content analysis	grounded theory, see section 3.1. and 3.4
Participant selection
10.	Sampling	How were participants selected? e.g. purposive, convenience, consecutive, snowball	see section 3.2 and 3.3, mixture of accessibility through the mentoring programm and covering a wide spectrum of different settings and teams.
11.	Method of approach	How were participants approached? e.g. face-to-face, telephone, mail, email	face-to face, see section 3.2
12.	Sample size	How many participants were in the study?	see section 3.2 and table 1
13.	Non-participation	How many people refused to participate or dropped out? Reasons?	During recruitment two teams decided not to participate.
Setting
14.	Setting of data collection	Where was the data collected? e.g. home, clinic, workplace	see section 3.2.: at the workplaces
15.	Presence of non-participants	Was anyone else present besides the participants and researchers?	No
16.	Description of sample	What are the important characteristics of the sample? e.g. demographic data	see section 3.2
Data collection
17.	Interview guide	Were questions, prompts, guides provided by the authors? Was it pilot tested?	see interview guideline. The guideline was due to the methodology minimal adapted over time.
18.	Repeat interviews	Were repeat interviews carried out? If yes, how many?	Teams were observed over time and repeated interviews with the Scrum Master and Teams took place.
19.	Audio/visual recording	Did the research use audio or visual recording to collect the data?	audio recording and transcription of the individuel interviews see section 3.2
20.	Field notes	Were field notes made during and/or after the interview or focus group?	see section 3.2. field notes were done
21.	Duration	What was the duration of the interviews or focus group?	see section 3.2.
22.	Data saturation	Was data saturation discussed?	see line 539
23.	Transcripts returned	Were transcripts returned to participants for comment and/or correction?	no, only results
Domain 3: analysis and findingsz
Data analysis
24.	Number of data coders	How many data coders coded the data?	2
25.	Description of the coding tree	Did authors provide a description of the coding tree?	no
26.	Derivation of themes	Were themes identified in advance or derived from the data?	derived from data = Grounded theory
27.	Software	What software, if applicable, was used to manage the data?	MAXQDA see line 223
28.	Participant checking	Did participants provide feedback on the findings?	see section 3.2, line 184
Reporting
29.	Quotations presented	Were participant quotations presented to illustrate the themes / findings? Was each quotation identified? e.g. participant number	yes
30.	Data and findings consistent	Was there consistency between the data presented and the findings?	yes
31.	Clarity of major themes	Were major themes clearly presented in the findings?	yes
32.	Clarity of minor themes	Is there a description of diverse cases or discussion of minor themes?	yes
